# Supplementary material for: Development and Implementation of a Novel Approach to Scaling the Meeting Centre Intervention for People Living with Dementia and Their Unpaid Carers, Using an Adapted Version of the Template for Intervention Description and Replication (TIDieR) Checklist
Source: Behav Sci (Basel). 2025 May 14;15(5):670. doi: 10.3390/bs15050670 (PMC12109530; doi:10.3390/bs15050670)
Supplement: Supplementary file 1 [file behavsci-15-00670-s001.zip]

Archive with 1 entries (1 files):
- behavsci-3468895-supplementary.pdf
